# Supplementary material for: Micronutrient Supplementation in Frailty: A Systematic Review and Meta-Analysis of Randomized Controlled Trials
Source: Healthcare (Basel). 2025 Nov 7;13(22):2828. doi: 10.3390/healthcare13222828 (PMC12652154; doi:10.3390/healthcare13222828)
Supplement: Supplementary file 1 [file healthcare-13-02828-s001.zip]

Archive with 1 entries (1 files):
- healthcare-3904496-supplementary.pdf
